# Supplementary material for: Validation of the COVID-19 Digital Health Literacy Instrument in the Italian Language: A Cross-Sectional Study of Italian University Students
Source: Int J Environ Res Public Health. 2022 May 20;19(10):6247. doi: 10.3390/ijerph19106247 (PMC9140816; doi:10.3390/ijerph19106247)
Supplement: Supplementary file 1 [file ijerph-19-06247-s001.zip]

Archive with 1 entries (1 files):
- ijerph-1682555-supplementary.pdf
